# Supplementary material for: Comparative Study of Proximal Femur Bone Tumor Patients Undergoing Hemiarthroplasty versus Total Hip Arthroplasty: A Meta-Analysis
Source: J Clin Med. 2023 Feb 3;12(3):1209. doi: 10.3390/jcm12031209 (PMC9918064; doi:10.3390/jcm12031209)
Supplement: Supplementary file 1 [file jcm-12-01209-s001.zip]

Archive with 1 entries (1 files):
- jcm-2168967-supplementary.pdf
